# Supplementary material for: Identification and characterization of plasma proteins associated with intra-amniotic inflammation and/or infection in women with preterm labor
Source: Sci Rep. 2024 Jun 25;14:14654. doi: 10.1038/s41598-024-65616-x (PMC11199617; doi:10.1038/s41598-024-65616-x)
Supplement: Supplementary file 2 — Supplementary Tables. [file 41598_2024_65616_MOESM2_ESM.xlsx]

## Sheet: Title page
Title page
Identification and characterization of plasma proteins associated with intra-amniotic inflammation and/or infection in women with preterm labor
Hee Young Cho1†, Ji Eun Lee2,†, Kyo Hoon Park3,*, Bo Young Choi3, Min Jung Lee3, Da Eun Jeong3, and Sue Shin4
1 Department of Obstetrics and Gynecology, Seoul National University College of Medicine, Seoul National University Hospital, Seoul, Korea
2Chemical & Biological integrative Research Center, Biomedical Research Division, Korea Institute of Science and Technology, Seoul 02792, Korea
3 Department of Obstetrics and Gynecology, Seoul National University College of Medicine, Seoul National University Bundang Hospital, Seongnam, Korea
4Department of Laboratory Medicine, Seoul National University College of Medicine, Seoul National University Boramae Hospital, Seoul, Korea
† These two authors contributed equally to this work and should therefore be regarded as equivalent authors.
* Corresponding author
Address correspondence to:
Kyo Hoon Park, MD, PhD
Department of Obstetrics and Gynecology
Seoul National University Bundang Hospital
82, Gumi-ro 173 Beon-gil, Bundang-gu, Seongnam, 463-707, Korea
Tel: 82-31-787-7252; Fax: 82-31-787-4054; E-mail: pkh0419@snubh.org

## Sheet: Table S1
	Both MIAC and IAI		P-value
	Present (n = 10)	Absent (n = 10)
Age (years)	29.5 ( 26 – 40)	31.5 ( 24– 35)	0.481
Nulliparity	60% (6)	100% (10)	0.087
Gestational age at amniocentesis (weeks)	28.6 ( 25.2 – 31.1)	29.7 (26.3 – 32.5)	0.165
AF IL-6 levels (ng/mL)	30.7 (10.4 – 90.0)	0.13 (0.01 – 0.62)	<0.001
AF WBC counts (cells/mm3)	15 (7 – 19)	10 (7 – 15)	0.143
Positive AF cultures	100% (10)	0% (0)	<0.001
Use of tocolytics	100% (10)	90% (9)	1
Use of antibiotics	70 % (7)	10% (1)	0.006
Use of corticosteroids	100% (10)	60% (6)	0.087
Gestational age at delivery (weeks)	28.9 (25.3 – 31.6)	38.6 (37.0 – 39.3)	<0.001
Table S1 Demographic and clinical characteristics of women with preterm labor involved in the discovery cohort study. MIAC, microbial invasion of the amniotic cavity; IAI, intra-amniotic inflammation; AF, amniotic fluid; IL, interleukin; WBC, white blood cell. Values are given as the median (range) or % (n/N).

## Sheet: Table S2
serial no	UniProt number	Protein description	Gene symbol	No-MIAC/Non-IAI _control 1	No-MIAC/Non-IAI _control 2	No-MIAC/Non-IAI _control 3	MIAC/IAI_case 1	MIAC/IAI_case 2	MIAC/IAI_case 3	Log2Fold change (case/control) ratio	P-value
1	P01009	Alpha-1-antitrypsin	A1AT	6138.8	6267.2	6410.5	10242	10284	10468	0.719991	3.08482e-06
2	P01009-2	Isoform 2 of Alpha-1-antitrypsin	A1AT	3693.5	4017.2	4038.9	7908.9	7901.3	8042	1.02151	0.000147834
3	P02787	Serotransferrin	TRFE	5444.7	5550.7	5542.7	1879.8	1830.7	1839.6	-1.57521	5.72692e-06
4	P01011	Alpha-1-antichymotrypsin	AACT	695.56	653.89	678.78	1948.2	1954.2	1952.3	1.52937	6.54421e-05
5	P02768	Serum albumin	ALBU	2531	2540.1	2441.6	61.423	71.377	85.756	-5.10326	8.4265e-05
6	P02768-2	Isoform 2 of Serum albumin	ALBU	1573.6	1572.5	1542	0.5	0.5	0.5	-11.6098	4.39327e-05
7	P01024	Complement C3	CO3	801.5	794.64	817.07	221.26	240.62	235.28	-1.79139	4.22666e-07
8	P01019	Angiotensinogen	ANGT	322.61	334.88	326.86	579.83	543.17	603.07	0.810248	0.00368744
9	P02675	Fibrinogen beta chain	FIBB	611.47	608.5	601.15	357.87	387.59	351.09	-0.731854	0.00114938
10	P02753	Retinol-binding protein 4	RET4	484.27	444.04	483.22	261.2	258.5	267.94	-0.841652	0.00290832
11	P01031	Complement C5	CO5	201.14	216.36	196.23	450.51	489.73	497.72	1.22835	0.00079857
12	P08697	Alpha-2-antiplasmin	A2AP	180.71	196.41	178.91	369.38	362.52	383.01	1.00369	2.33605e-05
13	P68871	Hemoglobin subunit beta	HBB	967.22	1033.8	1009.3	598.62	565.56	533.91	-0.826004	8.54032e-05
14	P05155-3	Isoform 3 of Plasma protease C1 inhibitor	IC1	88.604	74.151	78.107	393.39	404.17	388.83	2.3003	9.66123e-07
15	P69905	Hemoglobin subunit alpha	HBA	425.76	432.66	431	195.01	208.58	183.36	-1.13541	0.000432424
16	P02771	Alpha-fetoprotein	FETA	0.5	0.5	0.5	346.59	336.68	331.17	9.40151	0.000178474
17	P23142-3	Isoform B of Fibulin-1	FBLN1	224.81	213.81	200.87	119.94	99.952	103.1	-0.985423	0.000365996
18	Q06033-2	Isoform 2 of Inter-alpha-trypsin inhibitor heavy chain H3	ITIH3	169.43	170	177.25	285.89	287.52	277.26	0.719329	1.65354e-05
19	P60709	Actin, cytoplasmic 1	ACTB	136.43	146.99	142.56	268.99	280.41	283.02	0.966526	3.24185e-05
20	A5A3E0	POTE ankyrin domain family member F	POTEF	32.048	34.54	33.533	73.298	84.85	75.133	1.22032	0.00498768
21	Q562R1	Beta-actin-like protein 2	ACTBL	14.811	19.732	23.098	27.642	32.616	31.716	0.674131	0.0220248
22	Q6S8J3	POTE ankyrin domain family member E	POTEE	38.657	44.292	44.216	98.196	113.94	106.22	1.32394	0.00178005
23	P68133	Actin, alpha skeletal muscle	ACTS	56.578	68.116	55.33	129.57	129.2	130.35	1.11203	0.00321504
24	Q9BYX7	Putative beta-actin-like protein 3	ACTBM	5.8174	0.5	0.5	34.842	47.926	39.575	4.16557	0.003531
25	P62736	Actin, aortic smooth muscle	ACTA	17.084	35.837	29.671	104.93	111.46	111.21	1.98786	0.00171426
26	P05546	Heparin cofactor 2	HEP2	79.758	89.651	80.123	232.44	233.82	212.57	1.44383	0.000444793
27	P06681-2	Isoform 2 of Complement C2	CO2	120.02	122.61	126.27	193.86	195.36	182	0.630817	0.0011601
28	P35858-2	Isoform 2 of Insulin-like growth factor-binding protein complex acid labile subunit	ALS	96.443	112.96	101.62	171.98	176.61	164.49	0.722163	0.00059496
29	P35858	Insulin-like growth factor-binding protein complex acid labile subunit	ALS	96.443	112.96	101.62	171.98	176.61	164.49	0.722163	0.00059496
30	P05543	Thyroxine-binding globulin	THBG	93.846	80.937	90.685	176.82	171.47	156.55	0.927288	0.000866164
31	P01871-2	Isoform 2 of Ig mu chain C region	IGHM	294.74	271.38	263.09	47.177	45.649	48.315	-2.5546	0.00160237
32	P01871	Ig mu heavy chain disease protein	MUCB	193.91	169.3	174.03	25.788	29.918	31.3	-2.62638	0.00169635
33	P01834	Ig kappa chain C region	IGKC	358.16	327.19	344.26	18.628	17.118	16.858	-4.29078	0.000725181
34	P02766	Transthyretin	TTHY	271.73	277.75	305.41	31.737	39.395	29.616	-3.08499	0.000826654
35	P02746	Complement C1q subcomponent subunit B	C1QB	69.357	75.16	63.628	129.58	120.07	111.34	0.79437	0.00243574
36	P02655	Apolipoprotein C-II	APOC2	123.61	115.83	124.4	63.015	68.502	61.755	-0.912672	0.00012552
37	P05109	Protein S100-A8	S10A8	60.052	58.023	58.444	94.47	93.105	95.861	0.6832	6.7807e-06
38	P11464	Pregnancy-specific beta-1-glycoprotein 1	PSG1	173.55	184.58	164.01	119.41	113.79	112.6	-0.594499	0.00533448
39	Q16557	Pregnancy-specific beta-1-glycoprotein 3	PSG3	91.562	79.673	89.643	55.347	49.503	47.09	-0.779874	0.00214057
40	P11464-2	Isoform 2 of Pregnancy-specific beta-1-glycoprotein 1	PSG1	173.55	184.58	164.01	119.41	113.79	112.6	-0.594499	0.00533448
41	Q9UQ74	Pregnancy-specific beta-1-glycoprotein 8	PSG8	53.112	50.543	54.678	36.375	30.994	28.341	-0.72622	0.00440959
42	Q13046	Putative pregnancy-specific beta-1-glycoprotein 7	PSG7	65.314	57.09	78.164	30.802	15.339	13.252	-1.75573	0.00484139
43	P0DOY2	Ig lambda-2 chain C regions	LAC2	207.47	243.52	209.21	12.649	13.235	13.742	-4.05838	0.00318589
44	B9A064	Immunoglobulin lambda-like polypeptide 5	IGLL5	123.58	131.44	129.65	12.649	13.235	13.742	-3.2791	0.000346935
45	P0CF74	Ig lambda-6 chain C region	LAC6	120.02	127.47	121.14	6.7752	11.397	5.5007	-3.96087	4.71443e-06
46	P0DOY3	Ig lambda-3 chain C regions	LAC3	179.67	194	185.7	12.649	13.235	13.742	-3.81928	0.000538122
47	P04264	Keratin, type II cytoskeletal 1	K2C1	112.27	106.17	109.78	58.893	60.662	65.251	-0.828652	5.26902e-05
48	P69892	Hemoglobin subunit gamma-2	HBG2	155.49	191.89	174.97	274.98	255.7	256.02	0.590797	0.00407027
49	P01876	Ig alpha-1 chain C region	IGHA1	276.47	274.33	263.54	0.5	1.8183	1.7929	-7.62993	0.000187725
50	P01877	Ig alpha-2 chain C region	IGHA2	160.86	158.99	149.82	0.5	0.5	0.5	-8.29054	0.000477494
51	P15169	Carboxypeptidase N catalytic chain	CBPN	52.027	48.921	52.301	96.38	102.06	113.84	1.02696	0.00723057
52	P01859	Ig gamma-2 chain C region	IGHG2	443.71	424.33	451.07	18.534	15.692	17.719	-4.66644	0.000310614
53	Q14406-2	Isoform 2 of Chorionic somatomammotropin hormone-like 1	CSHL	6.1802	4.3544	5.2283	10.609	9.0227	7.9513	0.807246	0.0175471
54	P01857	Ig gamma-1 chain C region	IGHG1	525.23	504.35	522.04	29.868	33.826	28.987	-4.06536	8.81832e-05
55	O75882	Attractin	ATRN	64.463	48.749	46.724	91.891	89.524	95.818	0.793604	0.013155
56	O75882-3	Isoform 3 of Attractin	ATRN	64.463	48.749	46.724	91.891	89.524	95.818	0.793604	0.013155
57	P29622	Kallistatin	KAIN	12.597	13.229	11.488	88.575	70.348	79.668	2.67675	0.00573159
58	Q96IY4	Carboxypeptidase B2	CBPB2	33.744	45.483	49.129	71.068	72.934	66.69	0.714985	0.0167776
59	P00740	Coagulation factor IX	FA9	37.768	28.105	43.65	57.748	66.308	58.74	0.739001	0.0157422
60	P12259	Coagulation factor V	FA5	34.22	36.434	41.422	64.386	66.233	59.51	0.762501	0.000897872
61	Q9UK55	Protein Z-dependent protease inhibitor	ZPI	38.673	29.143	26.492	61.642	67.525	70.202	1.07999	0.00237037
62	P80108	Phosphatidylinositol-glycan-specific phospholipase D	PHLD	34.924	42.298	28.35	60.002	65.429	50.797	0.739216	0.0160823
63	O75636	Ficolin-3	FCN3	40.464	29.909	36.453	86.122	81.917	76.991	1.1977	0.000387053
64	O75636-2	Isoform 2 of Ficolin-3	FCN3	7.1286	0.5	7.8086	20.207	18.459	10.975	1.68512	0.0377188
65	P08185	Corticosteroid-binding globulin	CBG	21.986	22.259	23.027	81.134	68.704	75.82	1.74606	0.00437904
66	P08779	Keratin, type I cytoskeletal 16	K1C16	0.5	0.5	0.5	3.0044	2.7068	2.6504	2.47882	0.00229724
67	P13727	Bone marrow proteoglycan	PRG2	0.5	0.5	4.5171	46.236	40.753	38.549	4.50807	0.000418142
68	O43866	CD5 antigen-like	CD5L	61.699	62.003	59.131	33.148	38.412	34.751	-0.782236	0.000520151
69	Q9Y6R7	IgGFc-binding protein	FCGBP	15.006	9.0994	5.466	60.093	62.417	54.306	2.57997	0.000206001
70	Q9UIR5	Apolipoprotein(a)	APOA	0.5	3.6377	5.1883	81.621	104.16	98.724	4.93105	0.00412918
71	O00391	Sulfhydryl oxidase 1	QSOX1	15.488	15.579	22.32	26.103	30.572	36.652	0.805806	0.0284192
72	P0DJI8	Serum amyloid A-1 protein	SAA1	18.345	16.707	5.2815	48.244	47.101	38.882	1.73462	0.0047538
73	P19652	Alpha-1-acid glycoprotein 2	A1AG2	30.402	27.814	27.393	77.349	75.437	84.501	1.4708	0.00123941
74	P18428	Lipopolysaccharide-binding protein	LBP	21.834	20.226	22.492	37.861	40.728	44.233	0.928035	0.00438521
75	P02741	C-reactive protein	CRP	0.5	0.5	4.5472	30.096	30.67	34.721	4.10547	0.000116205
76	P22352	Glutathione peroxidase 3	GPX3	5.3032	5.1355	5.2815	31.523	31.124	37.297	2.6685	0.00498479
77	P22105-1	Isoform 3 of Tenascin-X	TENX	2.3762	0.5	0.5	6.6182	3.759	3.5882	2.04838	0.0480409
78	P22105	Tenascin-X	TENX	2.3762	0.5	0.5	6.6182	3.759	3.5882	2.04838	0.0480409
79	P61626	Lysozyme C	LYSC	0.5	0.5	0.5	6.6182	8.4577	8.9705	4.00279	0.00890894
80	P02763	Alpha-1-acid glycoprotein 1	A1AG1	41.821	33.226	39.262	58.052	56.331	59.142	0.602205	0.0104546
81	P43251-2	Isoform 2 of Biotinidase	BTD	15.477	13.453	16.238	23.735	20.202	23.874	0.586218	0.00911967
82	P00918	Carbonic anhydrase 2	CAH2	12.212	5.1335	7.2145	16.962	24.679	29.47	1.53376	0.0309991
83	Q13822-2	Isoform 2 of Ectonucleotide pyrophosphatase/phosphodiesterase family member 2	ENPP2	12.053	4.4747	5.2924	18.297	23.484	22.366	1.55572	0.0115311
84	Q13822-3	Isoform 3 of Ectonucleotide pyrophosphatase/phosphodiesterase family member 2	ENPP2	12.053	4.4747	5.2924	18.297	23.484	22.366	1.55572	0.0115311
85	P04083	Annexin A1	ANXA1	10.844	18.681	9.6564	46.673	44.126	47.21	1.81652	0.00381256
86	P05154	Plasma serine protease inhibitor	IPSP	4.2876	5.296	6.1307	14.792	18.628	22.76	1.83798	0.0231332
87	P02042	Hemoglobin subunit delta	HBD	448.91	500.73	492.81	311.62	291.04	266.37	-0.731043	0.000937201
88	P06733	Alpha-enolase	ENOA	1.5841	10.569	8.7093	41.712	32.104	36.159	2.3982	0.00160548
89	P31146	Coronin-1A	COR1A	0.5	7.1254	2.6708	29.785	27.807	32.013	3.12147	0.000828885
90	P29401-2	Isoform 2 of Transketolase	TKT	8.5449	13.417	7.9373	47.11	48.558	40.013	2.18204	0.000785568
91	P05090	Apolipoprotein D	APOD	14.413	17.997	16.787	2.8364	2.8192	0.5	-2.9986	0.000608454
92	P04406	Glyceraldehyde-3-phosphate dehydrogenase	G3P	9.9265	8.8245	6.0996	30.086	26.66	27.649	1.76388	0.000217039
93	Q15582	Transforming growth factor-beta-induced protein ig-h3	BGH3	0.5	0.5	0.5	16.387	16.527	14.005	4.96714	0.0029089
94	P62937	Peptidyl-prolyl cis-trans isomerase A	PPIA	7.1055	11.608	9.0085	25.005	32.371	28.373	1.62909	0.00310747
95	P00558	Phosphoglycerate kinase 1	PGK1	5.6495	3.5476	6.1552	15.798	23.702	17.602	1.89509	0.0197354
96	P07737	Profilin-1	PROF1	9.2046	8.1849	7.7825	24.787	27.315	23.08	1.57857	0.00255773
97	P13796	Plastin-2	PLSL	7.779	5.9914	0.5	42.971	47.795	42.191	3.21986	0.00019649
98	SEPP1	Selenoprotein P	SEPP1	11.284	17.955	13.87	9.3935	4.5941	3.4902	-1.30247	0.0326012
99	P63104	14-3-3 protein zeta/delta	1433Z	3.4301	0.5	0.5	10.343	8.2694	10.469	2.71469	0.00335802
100	P01861	Ig gamma-4 chain C region	IGHG4	306.64	285.57	306.03	21.841	18.175	21.642	-3.86474	0.000444402
101	P30043	Flavin reductase (NADPH)	BLVRB	4.6829	6.366	2.5942	9.0132	10.78	12.318	1.23491	0.0136952
102	P12429	Annexin A3	ANXA3	3.5527	1.7859	0.5	38.308	29.034	28.299	4.03393	0.00775588
103	P01860	Ig gamma-3 chain C region	IGHG3	317.89	316.53	322.28	47.763	47.877	40.846	-2.80931	2.16002e-07
104	P60174	Triosephosphate isomerase	TPIS	10.355	8.9591	11.433	18.117	25.655	23.989	1.14	0.024279
105	P35908	Keratin, type II cytoskeletal 2 epidermal	K22E	18.161	18.441	23.611	10.015	9.9249	12.369	-0.898143	0.0205558
106	P55056	Apolipoprotein C-IV	APOC4	0.5	0.5	0.5	5.0814	8.6024	8.4113	3.88069	0.0266257
107	P26038	Moesin	MOES	0.5	0.5	0.5	9.6587	13.039	6.6848	4.29192	0.0368611
108	P06276	Cholinesterase	CHLE	5.2973	3.4835	0.5	10.406	9.8427	10.467	1.72666	0.0340243
109	P08709	Coagulation factor VII	FA7	0.5	0.5	0.5	5.6728	7.3703	6.2794	3.68725	0.00691586
110	O00299	Chloride intracellular channel protein 1	CLIC1	0.5	0.5	0.5	2.8364	4.636	3.5882	2.8824	0.0257804
111	P04075	Fructose-bisphosphate aldolase A	ALDOA	0.5	4.2796	1.8068	16.949	13.067	9.9829	2.6024	0.0154726
112	P52209-2	Isoform 2 of 6-phosphogluconate dehydrogenase, decarboxylating	6PGD	0.5	0.5	0.5	9.7796	17.44	17.226	4.88901	0.0295866
113	Q01459	Di-N-acetylchitobiase	DIAC	0.5	0.5	0.5	4.7273	2.8192	3.5882	2.89203	0.0285172
114	Q08380	Galectin-3-binding protein	LG3BP	0.5	0.5	0.5	2.937	5.4633	4.5785	3.11312	0.0354373
115	P21333-2	Isoform 2 of Filamin-A	FLNA	0.5	0.5	0.5	6.7834	6.3641	5.3786	3.62652	0.00533916
116	P34931	Heat shock 70 kDa protein 1-like	HS71L	0.5	0.5	0.5	8.0117	7.2181	12.408	4.20361	0.0326476
117		Heat shock 70 kDa protein 1A/1B	HSP71	0.5	0.5	0.5	13.093	7.2181	12.408	4.4471	0.0303276
118	P07195	L-lactate dehydrogenase B chain	LDHB	0.5	1.768	0.5	6.669	6.5064	6.2809	2.81332	0.00362777
119	P11142	Heat shock cognate 71 kDa protein	HSP7C	0.5	0.5	0.5	21.248	24.56	23.087	5.52136	0.00181371
120	P54652	Heat shock-related 70 kDa protein 2	HSP72	0.5	0.5	0.5	13.635	14.816	16.902	4.91816	0.00424189
121	P04206	Ig kappa chain V-III region GOL	KV307	3.1683	2.4326	3.9043	0.5	0.5	0.5	-2.66375	0.0244238
122	P01622	Ig kappa chain V-III region Ti	KV304	3.1683	2.4326	3.9043	0.5	0.5	0.5	-2.66375	0.0244238
123	P07900-2	Isoform 2 of Heat shock protein HSP 90-alpha	HS90A	0.5	0.5	0.5	7.4409	7.2438	6.9803	3.85233	0.000393781
124	P08238	Heat shock protein HSP 90-beta	HS90B	0.5	0.5	0.5	7.4409	7.2438	6.9803	3.85233	0.000393781
125	Q58FF7	Putative heat shock protein HSP 90-beta-3	H90B3	0.5	0.5	0.5	7.4409	7.2438	6.9803	3.85233	0.000393781
126	P02008	Hemoglobin subunit zeta	HBAZ	0.5	0.5	0.5	9.8574	8.2694	7.3256	4.08477	0.00845203
127	P11021	78 kDa glucose-regulated protein	GRP78	0.5	0.5	0.5	12.963	14.097	9.2299	4.59653	0.0156968
128	P80188	Neutrophil gelatinase-associated lipocalin	NGAL	0.5	0.5	0.5	4.7273	5.6384	4.4853	3.30753	0.006165
129	P80188-2	Isoform 2 of Neutrophil gelatinase-associated lipocalin	NGAL	0.5	0.5	0.5	4.7273	5.6384	4.4853	3.30753	0.006165
130	Q86UX7	Fermitin family homolog 3	URP2	0.5	0.5	0.5	1.7994	2.7275	2.6893	2.26628	0.0243985
131	P22392-2	Isoform 3 of Nucleoside diphosphate kinase B	NDKB	0.5	0.5	0.5	3.3876	3.3105	3.1433	2.7139	0.000671816
132	P13797	Plastin-3	PLST	0.5	0.5	0.5	20.681	19.75	19.32	5.31593	0.00042764
133	Q12931-2	Isoform 2 of Heat shock protein 75 kDa, mitochondrial	TRAP1	0.5	0.5	0.5	7.4409	7.2438	6.9803	3.85233	0.000393781
Table S2. List of 133 plasma proteins that exhibited statistically significant differences in a pairwise comparison of MIAC/IAI vs. no-MIAC/non-IAI in women with preterm labor, using label-free quantitative analyses. MIAC, microbial invasion of the amniotic cavity, IAI, intra-amniotic inflammation. The numbers “1”, “2”, and “3” represent the LC/MS triplicates. The numbers shown in each sample set…

## Sheet: Table S3
Diseases and disorders	P-value†	No.‡
Infectious diseases	1.88E-04 – 2.82E-24	51
Organismal injury and abnormalities	3.59E-04 – 2.82E-24	111
Immunological disease	3.15E-04 – 1.18E-14	60
Inflammatory disease	3.34E-04 – 1.18E-14	61
Metabolic disease	3.15E-04 – 1.04E-13	42
Molecular and cellular functions	P-value†	No.‡
Cellular movement	2.90E-04 – 1.56E-12	45
Cell-to-cell signaling and interaction	1.54E-04 – 1.23E-10	28
Cell death and survival	3.32E-04 – 5.17E-09	44
Molecular transport	9.00E-05 – 2.86E-08	33
Cellular compromise	4.30E-05 – 3.52E-08	10
Top canonical pathways	P-value†	Ratio
Acute phase response signaling	4.26e-22	21/184 (0.114)
LXR/RXR activation	1.7e-19	17/123 (0.138)
FXR/RXR activation	6.42e-15	14/125 (0.112)
IL-12 signaling and production in macrophages	7.16e-15	17/229 (0.074)
Primary immunodeficiency signaling	1.6e-13	10/51 (0.196)
Table S3. Summary of the ingenuity pathway analysis of the 133 proteins that were differentially expressed between MICA/IAI cases and non-MICA/IAI controls in women with preterm labor. MIAC, microbial invasion of the amniotic cavity; IAI, intra-amniotic inflammation. † P-values are displayed in E notation: aEb indicates a value of a × 10b. ‡ Numbers of molecules involved.

## Sheet: Table S4
	MIAC		P-value	IAI		P-value
	Positive (n=10)	Negative (n=200)		Positive (n=44)	Negative (n=166)
Maternal age (years)	33.0 ± 4.0	31.7 ± 4.1	0.269	32.5 ± 4.0	31.5 ± 4.2	0.109
Nulliparity	60.0% (6/10)	62.0% (124/200)	1	52.3% (23/44)	64.5% (107/166)	0.139
Gestational age at sampling (weeks)	28.3 ± 3.3	30.4 ± 2.5	0.043	30.1 ± 2.7	30.3 ± 2.6	0.525
Gestational age at delivery (weeks)	31.0 ± 4.7	35.2 ± 4.6	0.004	31.6 ± 3.4	36.0 ± 4.6	<0.001
Serum CRP (mg/dL)	2.7 ± 2.4	0.7 ± 1.2	0.001	1.6 ± 1.8	0.6 ± 1.1	<0.001
Use of tocolytic agents	100.0% (10/10)	92.0% (184/200)	1	90.9% (40/44)	92.8% (154/166)	0.749
Use of antibiotics	80.0% (8/10)	26.5% (53/200)	0.001	47.7% (21/44)	24.1% (40/166)	0.002
Use of antenatal corticosteroids	90.0% (9/10)	76.0% (152/200)	0.459	88.6% (39/44)	73.5% (122/166)	0.044
Clinical chorioamnionitis	10.0% (1/10)	0% (0/200)	0.048	2.3% (1/44)	0.0% (0/166)	0.21
Histological chorioamnionitisa	66.7% (6/9)	30.2% (32/106)	0.057	51.2% (21/41)	23.0% (17/74)	0.002
Table S4. Demographic and clinical characteristics of the study population according to the presence or absence of microbial invasion of the amniotic cavity (MIAC) and intra-amniotic inflammation (IAI) in the cohort after excluding 20 women analyzed in the discovery study. CRP, C-reactive protein. Data are given as mean ± standard deviation or % (n/N). aData for the histologic evaluation of the p…

## Sheet: Table S5
	MIAC		P-value	IAI		P-value
	Positive (n=10)	Negative (n=200)		Positive (n=44)	Negative (n=166)
Plasma AFP (µg/mL)	325.49 ± 111.63	289.69 ± 256.89	0.08	247.82 ± 116.65	302.95 ± 275.97	0.091
Plasma Gal-3BP (µg/mL)	8.84 ± 5.57	8.70 ± 4.90	0.786	8.00 ± 4.32	8.90 ± 5.10	0.142
Plasma HSP70 (ng/mL)	45.52 ± 30.40	42.10 ± 30.97	0.702	40.11 ± 30.84	42.84 ± 30.96	0.572
Plasma kallistatin (µg/mL)	12.77 ± 2.62	16.70 ± 4.02	0.002	14.56 ± 3.85	17.02 ± 3.95	<0.001
Plasma lipocalin-2 (ng/mL)	123.83 ± 135.54	104.98 ± 93.14	0.424	104.95 ± 107.78	106.13 ± 91.96	0.951
Plasma PSG1 (µg/mL)	10.30 ± 7.50	8.26 ± 5.52	0.425	7.68 ± 5.60	8.53 ± 5.63	0.328
Plasma S100A8 (ng/mL)	744.54 ± 361.89	735.74 ± 315.35	0.929	754.23 ± 327.08	731.34 ± 314.79	0.674
Plasma TGFBI (µg/mL)	2.89 ± 0.44	3.15 ± 0.76	0.337	2.83 ± 0.63	3.22 ± 0.76	0.001
Table S5. Various plasma proteins of the study population according to the presence or absence of microbial invasion of the amniotic cavity (MIAC) and intra-amniotic inflammation (IAI) in the cohort after excluding 20 women analyzed in the discovery study. AFP, alpha-fetoprotein; Gal-3BP, galectin-3 binding protein; HSP, heat shock protein; PSG1, pregnancy-specific beta-1 glycoprotein 1; S100A8, …

## Sheet: Table S6
Predictor	Beta-coefficient	S.E	OR (95% CI)	P -value
MIACa
Plasma kallistatin (µg/mL)	-0.21	0.083	0.811 (0.688-0.954)	0.012
Serum CRP (mg/dL)	0.443	0.143	1.558 (1.178-2.061)	0.002
Constant	0.115	1.263	1.122	0.927
IAIb
Plasma kallistatin (µg/mL)	-0.112	0.052	0.894 (0.807-0.990)	0.032
plasma TGFBI (µg/mL)	-0.87	0.271	0.419 (0.246-0.713)	0.001
Serum CRP (mg/dL)	0.47	0.136	1.600 (1.225-2.089)	0.001
Constant	2.661	1.075	14.317	0.013
Table S6. Regression coefficients, odds ratios, and 95% confidence intervals of the best biomarker panels for predicting microbial invasion of the amniotic cavity (MIAC) and intra-amniotic inflammation (IAI) in women with preterm labor. SE, standard error; OR, odds ratio; CI, confidence interval; AFP, alpha-fetoprotein; TGFBI, transforming growth factor beta-induced; CRP, C-reactive protein. aFin…

## Sheet: Table S7
	Spontaneous preterm birth after sampling		P
	≤ 7days (n = 56)	> 7 days (n = 171)
Maternal age (years)	32.8 ± 4.3	31.3 ± 4.0	0.031
Nulliparity	41.1% (23/56)	70.8% (119/168)	<0.001
Gestational age at sampling (weeks)	30.5 ± 2.7	30.1 ± 2.5	0.142
Gestational age at delivery (weeks)	30.7 ± 2.7	36.5 ± 4.0	< 0.001
Serum CRP (mg/dL)	1.69 ± 1.85	0.67 ± 1.09	<0.001
Use of tocolytic agents	91.1% (51/56)	93.0% (159/171)	0.574
Use of antibiotics	44.6% (25/56)	25.7% (44/171)	0.008
Use of antenatal corticosteroids	89.3% (50/56)	74.3% (127/171)	0.019
Clinical chorioamnionitis	1.8% (1/56)	0% (0/171)	0.247
Histologic chorioamnionitisa	58.9% (33/56)	21.1% (15/71)	< 0.001
Positive AF cultures	30.4% (17/56)	1.8% (3/171)	< 0.001
Intra-amniotic inflammation	73.2% (41/56)	7.6% (13/171)	< 0.001
Plasma AFP (ng/mL)	409.18 ± 516.61	273.63 ± 134.99	0.084
Plasma Gal-3BP (µg/mL)	8.77 ± 4.73	8.72 ± 4.86	0.693
Plasma HSP70 (ng/mL)	36.89 ± 28.92	43.75 ± 31.05	0.22
Plasma kallistatin (µg/mL)	13.17 ± 3.14	17.39 ± 3.93	<0.001
Plasma lipocalin-2 (ng/mL)	102.57 ± 105.20	107.76 ± 94.59	0.682
Plasma PSG (µg/mL)	7.83 ± 5.89	8.24 ± 5.37	0.478
Plasma S100A8 (ng/mL)	732.62 ± 319.26	742.30 ± 311.34	0.722
Plasma TGFBI (µg/mL)	2.89 ± 0.81	3.18 ± 0.71	0.002
Table S7. Demographics, clinical characteristics, and various plasma proteins of the study population according to spontaneous preterm birth within 7 days of sampling in women with preterm labor. CRP, C-reactive protein; AF, amniotic fluid; AFP, alpha-fetoprotein; Gal-3BP, galectin-3 binding protein; HSP, heat shock protein; PSG1, pregnancy-specific beta-1 glycoprotein 1; S100A8, S100 calcium-bin…

## Sheet: Table S8
Predictors	SPTB within 7 days a
	OR (95% CI)	P value
Plasma AFP (ng/mL)	1.001 (1.000-1.003)	0.043
Plasma kallistatin (µg/mL)	0.697 (0.615-0.791)	<0.001
Plasma TGFBI (µg/mL)	0.618 (0.388-0.986)	0.043
Serum CRP (mg/dL)	1.477 (1.177-1.853)	0.001
Table S8. Relationship of various plasma proteins with the occurrence of spontaneous preterm birth within 7 days of sampling, analyzed using multiple logistic regression. SPTB, spontaneous preterm birth; OR, odds ratio; CI, confidence interval; AFP, Alpha-fetoprotein; TGFBI, transforming growth factor beta-induced; CRP, C-reactive protein. aAdjustment for maternal age, parity, and use of antibiot…

## Sheet: Table S9
Variables	Area (±SE) under the ROC curve	95% CI	Cut-off value a	Sensitivity b	Specificity b	PPV	NPV
				(95% CI)	(95% CI)
Plasma AFP (ng/mL)	0.58 ± 0.05	0.49-0.67	246.21	51.8 (38.0-65.3)	49.7 (42.0-57.4)	25.2	75.9
Plasma kallistatin (µg/mL)	0.80 ± 0.03	0.74-0.87	13.95	64.3 (50.4-76.6)	81.9 (75.3-87.3)	53.7	87.5
Plasma TGFBI (µg/mL)	0.64 ±0.05	0.55-0.73	2.88	60.7 (46.8-73.5)	62.6 (54.9-69.8)	34.7	82.9
Serum CRP (mg/dL)	0.72 ± 0.04	0.64-0.80	0.37	79.6 (66.5-89.4)	56.6 (48.7-64.3)d	37.4	89.5
Table S9. Diagnostic indices of various significant plasma proteins to predict spontaneous preterm birth within 7 days of sampling in women with preterm labor. SE, standard error; ROC, receiver-operating characteristic; CI, confidence interval; PPV, positive predictive value; NPV, negative predictive value; AFP, Alpha-fetoprotein; TGFBI, transforming growth factor beta-induced; CRP, C-reactive pr…
